# Supplementary material for: Italian and Middle Eastern adherence to Mediterranean diet in relation to Body Mass Index and non-communicable diseases: nutritional adequacy of simulated weekly food plans
Source: J Transl Med. 2024 Jul 30;22:703. doi: 10.1186/s12967-024-05325-1 (PMC11290242; doi:10.1186/s12967-024-05325-1)
Supplement: Supplementary file 2 — Supplementary Material 2 [file 12967_2024_5325_MOESM2_ESM.xlsx]

## Sheet: Table 1
id	study_type	data_collection_period	location	cohort_name	sample_size	age	gender	survey	aderence_score	number_low_aderence	number_medium_adherence	number_high_aderence	overweight_BMI_low_aderence	overweight_BMI_high_aderence	overweight_BMI_medium_aderence	obese_BMI_medium_aderence	obese_BMI_low_aderence	obese_BMI_high_aderence	underw_normal_BMI_low_aderence	underw_normal_BMI_medium_aderence	underw_normal_BMI_high_aderence	method to assess BMI
Panbehkar-Jouybari M 2021	cross sectional	2016-2021	Iran	Shahedieh cohort study which is part of the PERSIAN multicenter cohort study	4484	35-70	M,F	FFQ	modified scale constructed by Trichopoulou et al	1647	1176	1661	594	630	301	485	552	531	501	390	500	Height (in cm), weight (in kg) measured using US National Institutes of Health protocols
El Hajj J.S 2021	cross sectional		Libano		303	18-25	M,F	OTHER	KIDMED	99	147	57	22	12	39	15	9	3	68	93	42	Questionnaire (self-administered)
Grosso G 2014	cross sectional	2009-2010	Italy		3063	35-65	M,F	OTHER	MedDietScore	482	2023	558	230	137	727	271	105	52	147	1025	369	Measure of the partecipants by training researches
Bonaccio M 2017	cohort	2005-2010	Italy	Moli-sani	18991	≥35	M,F	FFQ	MDS	5812	8360	4819	2395	2154	3662	2257	1540	1277	1877	2441	1388	Measure of the partecipants by training researches
Ricci E 2019	cohort	2014-2016	Italy		471	27-45	F	FFQ	MDS	132	199	140	16	16	30	13	10	6	106	156	118	NA
Ricci E 2019	cross sectional	2014-2016	Italy		308	27-60	M	FFQ	MDS	86	130	92	38	45	57	8	12	8	36	65	39	Questionnaire
Ruggiero E 2019	cross sectional	2010-2013	Italy	INHES survey	7428	>=20	M,F	OTHER	MedDietScore	2511	2206	2711	882	1063	864	273	342	306	1287	1069	1342	Self reported measures
Tessari S 2021	cross sectional	2019	Italy	Train of Health	339	>=18	M,F	PREDIMED	MODIFIED PREDIMED	71	249	19	34	1	94	66	10	7	27	89	11	Measure of the partecipants by training researches
Agnoli C 2018	cohort	1993-1998	Italy	EPIC ITALY	32119	adults	M,F	FFQ	Italian Mediterranean Index	12831	12134	7154	5017	2899	4917	1660	1628	982	6186	5557	3273	Measure of the partecipants by training researches
Maugeri A 2019	cross sectional	2010-2017	Italy		840	25-64	F	FFQ	MedDietScore	284	477	79	80	15	87	34	43	8	161	356	56	Measure of the partecipants by training researches
